# Supplementary material for: Reconversion of Parahydrogen Gas in Surfactant-Coated Glass NMR Tubes
Source: Molecules. 2023 Mar 2;28(5):2329. doi: 10.3390/molecules28052329 (PMC10004819; doi:10.3390/molecules28052329)
Supplement: Supplementary file 1 [file molecules-28-02329-s001.zip]

Archive with 1 entries (1 files):
- molecules-2225853-supplementary.pdf
